# Supplementary material for: Physicochemical and Proteolytic Barriers Limiting Activity of Cpl-1 and Pal Endolysins in Human Circulation
Source: Curr Issues Mol Biol. 2026 Feb 21;48(2):231. doi: 10.3390/cimb48020231 (PMC12938970; doi:10.3390/cimb48020231)
Supplement: Supplementary file 1 [file cimb-48-00231-s001.zip]

Archive with 8 entries (7 files):
- SuppMaterials.v2/
- SuppMaterials.v2/Supplementary Figure S1.pdf
- SuppMaterials.v2/Supplementary Figure S2.pdf
- SuppMaterials.v2/Supplementary Table S1.xlsx
- SuppMaterials.v2/Supplementary Table S2.xlsx
- SuppMaterials.v2/Supplementary Table S3.xlsx
- SuppMaterials.v2/Supplementary Table S4.xlsx
- SuppMaterials.v2/Supplementary Table S5.xlsx
