# Supplementary material for: Physicochemical and Proteolytic Barriers Limiting Activity of Cpl-1 and Pal Endolysins in Human Circulation
Source: Curr Issues Mol Biol. 2026 Feb 21;48(2):231. doi: 10.3390/cimb48020231 (PMC12938970; doi:10.3390/cimb48020231)
Supplement: Supplementary file 1 [file cimb-48-00231-s001.zip › SuppMaterials.v2/Supplementary Table S1.xlsx]

## Sheet: Sheet1
	Expected concentration of ions in tested groups:
	PBS 85% (neutral conditions)	diluted PBS (50%)	PBS	murine plasma	Na+	K+	Mg2+	Ca2+
Sodium ion concentration [mM]	127.5	75	150	142	148.8	127.5	127.5	127.5
Potassium ion concentration [mM]	3.5275	2.075	4.15	4	3.5275	4.1275	3.5275	3.5275
Magnesium ion concentration [mM]	0	0	0	1.5	0	0	0.225	0
Calcium ion concentration [mM]	0	0	0	2.5	0	0	0	0.375
ionic strength	0.133439	0.0784938	0.156988	0.15	0.154739	0.134189	0.134114	0.134564
