# Supplementary material for: Physicochemical and Proteolytic Barriers Limiting Activity of Cpl-1 and Pal Endolysins in Human Circulation
Source: Curr Issues Mol Biol. 2026 Feb 21;48(2):231. doi: 10.3390/cimb48020231 (PMC12938970; doi:10.3390/cimb48020231)
Supplement: Supplementary file 1 [file cimb-48-00231-s001.zip › SuppMaterials.v2/Supplementary Table S2.xlsx]

## Sheet: Sheet1
variant name	modification	lytic activity	SD
Cpl 4	KG207EL	108.7	12.8
Cpl 5	KG236EL	48.2	25.5
Cpl 7	K246L	95.1	3.7
Cpl 8	D205L	94	8
Cpl 9	K255L	80.5	18.2
Cpl 11	K330L	71	7.9
Cpl WT	-	100	12.7
Pal WT	-	100	7.9
Pal 16	RA166EL	111	9.9
Pal 17	KS183EL	79.3	9
Pal 20	D251L	89.7	16.3
Pal 22	H202Y	101.4	8.4
