# Supplementary material for: Physicochemical and Proteolytic Barriers Limiting Activity of Cpl-1 and Pal Endolysins in Human Circulation
Source: Curr Issues Mol Biol. 2026 Feb 21;48(2):231. doi: 10.3390/cimb48020231 (PMC12938970; doi:10.3390/cimb48020231)
Supplement: Supplementary file 1 [file cimb-48-00231-s001.zip › SuppMaterials.v2/Supplementary Table S3.xlsx]

## Sheet: Hot Spot Scan for 2IXU (338 pos
Cpl-1 variant	ΔΔG	conclusion
V2A	0.85	destabilizing
K3A	0.52	destabilizing
K4A	-0.22
N5A	-0.91	stabilizing
D6A	-1	stabilizing
L7A	2.03	destabilizing
F8A	3.86	destabilizing
V9A	1.73	destabilizing
D10A	-1.58	stabilizing
V11A	1.54	destabilizing
S12A	-0.2
S13A	-0.15
H14A	0.08
N15A	-0.57	stabilizing
G16A	-0.11
Y17A	0.99	destabilizing
D18A	-0.5
I19A	1.67	destabilizing
T20A	0.02
G21A	-0.51	stabilizing
I22A	1.06	destabilizing
L23A	1.59	destabilizing
E24A	-0.27
Q25A	-0.2
M26A	0.93	destabilizing
G27A	-0.34
T28A	-0.01
T29A	-0.04
N30A	-0.78	stabilizing
T31A	-0.05
I32A	3.11	destabilizing
I33A	2.37	destabilizing
K34A	-0.65	stabilizing
I35A	2.3	destabilizing
S36A	-0.54	stabilizing
E37A	-0.49
S38A	-0.17
T39A	-0.13
T40A	-0.15
Y41A	1.12	destabilizing
L42A	1.36	destabilizing
N43A	-0.46
P44A	0.36
C45A	0.44
L46A	2.14	destabilizing
S47A	-0.4
A48A	-0.01
Q49A	-0.66	stabilizing
V50A	1.09	destabilizing
E51A	-0.45
Q52A	-0.42
S53A	-0.52	stabilizing
N54A	-0.32
P55A	-0.06
I56A	2.39	destabilizing
G57A	-0.9	stabilizing
F58A	4.18	destabilizing
Y59A	2.72	destabilizing
H60A	-0.87	stabilizing
F61A	1.29	destabilizing
A62A	0
R63A	1.21	destabilizing
F64A	2.94	destabilizing
G65A	-0.12
G66A	-0.16
D67A	-0.62	stabilizing
V68A	0.33
A69A	-0.05
E70A	-0.34
A71A	-0.06
E72A	-0.45
R73A	0.71	destabilizing
E74A	-1.59	stabilizing
A75A	0
Q76A	-0.07
F77A	1.1	destabilizing
F78A	4.11	destabilizing
L79A	2.43	destabilizing
D80A	-0.61	stabilizing
N81A	-0.91	stabilizing
V82A	1.63	destabilizing
P83A	-0.04
M84A	0.8	destabilizing
Q85A	-0.32
V86A	1.28	destabilizing
K87A	0.02
Y88A	2.91	destabilizing
L89A	3.18	destabilizing
V90A	2.15	destabilizing
L91A	3.58	destabilizing
D92A	-1.71	stabilizing
Y93A	3.19	destabilizing
E94A	-1.25	stabilizing
D95A	-0.63	stabilizing
D96A	-0.27
P97A	0.44
S98A	0
G99A	-0.03
D100A	-0.22
A101A	0
Q102A	0.19
A103A	0
N104A	-0.56	stabilizing
T105A	-0.11
N106A	-0.55	stabilizing
A107A	0
C108A	0.98	destabilizing
L109A	1.86	destabilizing
R110A	0.2
F111A	4.46	destabilizing
M112A	1.5	destabilizing
Q113A	-0.13
M114A	0.48
I115A	2.55	destabilizing
A116A	0
D117A	-0.33
A118A	0
G119A	-0.29
Y120A	1.96	destabilizing
K121A	-0.28
P122A	-0.43
I123A	2.89	destabilizing
Y124A	3.54	destabilizing
Y125A	2.67	destabilizing
S126A	-0.63	stabilizing
Y127A	1.62	destabilizing
K128A	-0.51	stabilizing
P129A	0.14
F130A	1.31	destabilizing
T131A	-0.04
H132A	-0.03
D133A	-0.31
N134A	-0.21
V135A	1	destabilizing
D136A	-0.63	stabilizing
Y137A	1.85	destabilizing
Q138A	0.05
Q139A	0.13
I140A	2.32	destabilizing
L141A	1.5	destabilizing
A142A	0
Q143A	-0.25
F144A	2.5	destabilizing
P145A	0.11
N146A	-0.69	stabilizing
S147A	-0.79	stabilizing
L148A	2.68	destabilizing
W149A	5.14	destabilizing
I150A	1.98	destabilizing
A151A	0
G152A	-0.47
Y153A	1.62	destabilizing
G154A	-0.08
L155A	0.42
N156A	0.13
D157A	0.09
G158A	0.06
T159A	0.17
A160A	0
N161A	-0.22
F162A	1.88	destabilizing
E163A	0.01
Y164A	1.04	destabilizing
F165A	3.27	destabilizing
P166A	0.34
S167A	-0.26
M168A	0.87	destabilizing
D169A	-0.72	stabilizing
G170A	-0.44
I171A	1.98	destabilizing
R172A	0.11
W173A	5.01	destabilizing
W174A	3.88	destabilizing
Q175A	-0.06
Y176A	2.42	destabilizing
S177A	-0.04
S178A	0.07
N179A	0.28
P180A	0.3
F181A	2.03	destabilizing
D182A	-0.83	stabilizing
K183A	-0.46
N184A	-1.23	stabilizing
I185A	2.42	destabilizing
V186A	1.03	destabilizing
L187A	2.27	destabilizing
L188A	1.16	destabilizing
D189A	-0.16
D190A	-0.13
E191A	0.14
E192A	0.17
D193A	0.08
D194A	0.01
K195A	0.32
P196A	0.13
K197A	0.06
T198A	0
A199A	0
G200A	-0.37
T201A	-0.48
W202A	3.62	destabilizing
K203A	-0.44
Q204A	0.31
D205A	0.33
S206A	0.09
K207A	0.15
G208A	-0.04
W209A	1.91	destabilizing
W210A	1.97	destabilizing
F211A	1.7	destabilizing
R212A	0.05
R213A	-0.19
N214A	0.03
N215A	0.22
G216A	0.03
S217A	0.02
F218A	1.69	destabilizing
P219A	0.17
Y220A	1.11	destabilizing
N221A	-0.1
K222A	-0.34
W223A	3.7	destabilizing
E224A	-0.15
K225A	-0.13
I226A	1.53	destabilizing
G227A	-0.21
G228A	-0.14
V229A	0.63	destabilizing
W230A	1.74	destabilizing
Y231A	2.27	destabilizing
Y232A	1.91	destabilizing
F233A	3.14	destabilizing
D234A	-0.21
S235A	0
K236A	0.05
G237A	0.06
Y238A	1.59	destabilizing
C239A	1.19	destabilizing
L240A	1.77	destabilizing
T241A	0.01
S242A	-0.31
E243A	-0.83	stabilizing
W244A	4.01	destabilizing
L245A	2.05	destabilizing
K246A	0.35
D247A	-0.23
N248A	0.13
E249A	0.25
K250A	0.34
W251A	2.33	destabilizing
Y252A	2.1	destabilizing
Y253A	1.87	destabilizing
L254A	2.09	destabilizing
K255A	-0.34
D256A	-0.24
N257A	-0.28
G258A	-0.48
A259A	-0.01
M260A	0.93	destabilizing
A261A	0
T262A	-0.07
G263A	-0.5	stabilizing
W264A	3.37	destabilizing
V265A	1.31	destabilizing
L266A	0.78	destabilizing
V267A	1.03	destabilizing
G268A	-0.26
S269A	-0.17
E270A	-0.68	stabilizing
W271A	2.02	destabilizing
Y272A	2.26	destabilizing
Y273A	2.5	destabilizing
M274A	0.97	destabilizing
D275A	-0.53	stabilizing
D276A	-0.3
S277A	-0.21
G278A	-0.3
A279A	-0.01
M280A	1.29	destabilizing
V281A	1.27	destabilizing
T282A	0.04
G283A	-0.36
W284A	3.35	destabilizing
V285A	1.56	destabilizing
K286A	-0.39
Y287A	1.79	destabilizing
K288A	-0.8	stabilizing
N289A	-0.2
N290A	-0.4
W291A	3.27	destabilizing
Y292A	2.83	destabilizing
Y293A	1.53	destabilizing
M294A	1.17	destabilizing
T295A	0.1
N296A	-0.34
E297A	0.06
R298A	0.35
G299A	-0.14
N300A	-0.01
M301A	0.97	destabilizing
V302A	0.6	destabilizing
S303A	-0.36
N304A	-0.82	stabilizing
E305A	-1.16	stabilizing
F306A	2.72	destabilizing
I307A	1.22	destabilizing
K308A	0.16
S309A	-0.17
G310A	0.06
K311A	0.01
G312A	-0.17
W313A	2.07	destabilizing
Y314A	1.35	destabilizing
F315A	1.58	destabilizing
M316A	0.39
N317A	-0.18
T318A	-0.01
N319A	0.05
G320A	-0.18
E321A	-0.25
L322A	0.8	destabilizing
A323A	0
D324A	-0.2
N325A	-0.16
P326A	0.35
S327A	-0.32
F328A	2.36	destabilizing
T329A	0.03
K330A	0.15
E331A	-0.19
P332A	0.62	destabilizing
D333A	-0.27
G334A	-0.34
L335A	1.93	destabilizing
I336A	1.88	destabilizing
T337A	-0.11
V338A	1.56	destabilizing
A339A	0
