# Supplementary material for: Physicochemical and Proteolytic Barriers Limiting Activity of Cpl-1 and Pal Endolysins in Human Circulation
Source: Curr Issues Mol Biol. 2026 Feb 21;48(2):231. doi: 10.3390/cimb48020231 (PMC12938970; doi:10.3390/cimb48020231)
Supplement: Supplementary file 1 [file cimb-48-00231-s001.zip › SuppMaterials.v2/Supplementary Table S4.xlsx]

## Sheet: Hot Spot Scan for Pal_model5 (2
Pal variant	ΔΔG	conclusion
M1A	0.08
G2A	-0.37
V3A	0.03
D4A	-0.4
I5A	0.08
E6A	-0.66	stabilizing
K7A	-0.63	stabilizing
G8A	-0.34
V9A	0.34
A10A	-0.4
W11A	2.32	destabilizing
M12A	0.21
Q13A	-0.91	stabilizing
A14A	-0.13
R15A	-0.33
K16A	-0.61	stabilizing
G17A	-0.38
R18A	0.12
V19A	0.6	destabilizing
S20A	-0.35
Y21A	-0.58	stabilizing
S22A	-0.37
M23A	0.32
D24A	-0.72	stabilizing
F25A	0.4
R26A	-0.39
D27A	-2.37	stabilizing
G28A	-0.25
P29A	0.45
D30A	-1.03	stabilizing
S31A	-1.33	stabilizing
Y32A	2.21	destabilizing
D33A	-1.96	stabilizing
C34A	1	destabilizing
S35A	-0.39
S36A	-0.28
S37A	-0.34
M38A	0.67	destabilizing
Y39A	1.37	destabilizing
Y40A	1.38	destabilizing
A41A	0
L42A	0.71	destabilizing
R43A	-0.28
S44A	-0.42
A45A	0
G46A	-0.26
A47A	-0.03
S48A	-0.24
S49A	-0.19
A50A	0
G51A	-0.79	stabilizing
W52A	0.54	destabilizing
A53A	0
V54A	0.4
N55A	-0.24
T56A	-0.01
E57A	-1.19	stabilizing
Y58A	2.13	destabilizing
M59A	0.48
H60A	-0.25
A61A	-0.07
W62A	2.48	destabilizing
L63A	-0.13
I64A	0.66	destabilizing
E65A	-0.48
N66A	-0.4
G67A	-0.08
Y68A	1.34	destabilizing
E69A	-1.2	stabilizing
L70A	0.45
I71A	-0.17
S72A	-0.75	stabilizing
E73A	-0.38
N74A	-0.22
A75A	0
P76A	0.02
W77A	0.77	destabilizing
D78A	-0.47
A79A	-0.13
K80A	-0.18
R81A	0.56	destabilizing
G82A	-0.53	stabilizing
D83A	-0.66	stabilizing
I84A	0.03
F85A	1.73	destabilizing
I86A	1.07	destabilizing
W87A	2.44	destabilizing
G88A	-0.5
R89A	-0.32
K90A	-1.39	stabilizing
G91A	-0.09
A92A	0
S93A	-0.04
A94A	-0.02
G95A	-0.04
A96A	-0.02
G97A	-0.04
G98A	0.01
H99A	-0.09
T100A	-0.29
G101A	-0.6	stabilizing
M102A	0.52	destabilizing
F103A	1.53	destabilizing
I104A	1.19	destabilizing
D105A	-0.59	stabilizing
S106A	-0.48
D107A	-0.58	stabilizing
N108A	-0.71	stabilizing
I109A	0.92	destabilizing
I110A	1.26	destabilizing
H111A	0.39
C112A	0.74	destabilizing
N113A	-0.64	stabilizing
Y114A	0.95	destabilizing
A115A	-0.47
Y116A	0.79	destabilizing
D117A	-0.09
G118A	0
I119A	0.12
S120A	-0.1
V121A	0.51	destabilizing
N122A	-0.83	stabilizing
D123A	-0.37
H124A	-0.61	stabilizing
D125A	-0.37
E126A	0.07
R127A	0.4
W128A	2.52	destabilizing
Y129A	1.07	destabilizing
Y130A	0.92	destabilizing
A131A	-0.02
G132A	-0.19
Q133A	0.07
P134A	0.03
Y135A	1.48	destabilizing
Y136A	1.48	destabilizing
Y137A	2.31	destabilizing
V138A	0.85	destabilizing
Y139A	2.01	destabilizing
R140A	0.26
L141A	1.11	destabilizing
T142A	-0.2
N143A	-0.65	stabilizing
A144A	-0.03
N145A	0.01
A146A	-0.11
Q147A	-0.17
P148A	0.18
A149A	-0.17
E150A	-0.46
K151A	0.06
K152A	-0.22
L153A	0.85	destabilizing
G154A	-0.05
W155A	0.94	destabilizing
Q156A	0.14
K157A	0.28
D158A	-0.09
A159A	-0.02
T160A	-0.05
G161A	-0.68	stabilizing
F162A	1.56	destabilizing
W163A	2.54	destabilizing
Y164A	2.15	destabilizing
A165A	-0.01
R166A	-0.05
A167A	-0.04
N168A	0.05
G169A	-0.29
T170A	0.16
Y171A	1.61	destabilizing
P172A	0.36
K173A	0.28
D174A	-0.3
E175A	-0.37
F176A	0.41
E177A	-1.27	stabilizing
Y178A	1.57	destabilizing
I179A	1.12	destabilizing
E180A	0.03
E181A	-0.48
N182A	-0.05
K183A	0.33
S184A	-0.38
W185A	2.15	destabilizing
F186A	3.29	destabilizing
Y187A	2.5	destabilizing
F188A	3.17	destabilizing
D189A	-0.7	stabilizing
D190A	-0.43
Q191A	-0.19
G192A	-0.09
Y193A	1.47	destabilizing
M194A	0.36
L195A	1.47	destabilizing
A196A	-0.01
E197A	-0.47
K198A	-0.39
W199A	1.97	destabilizing
L200A	1.09	destabilizing
K201A	0.05
H202A	0.2
T203A	0.08
D204A	0.22
G205A	-0.35
N206A	-0.21
W207A	3.18	destabilizing
Y208A	2.1	destabilizing
W209A	3.61	destabilizing
F210A	1.42	destabilizing
D211A	-0.38
R212A	0.35
D213A	-0.53	stabilizing
G214A	-0.52	stabilizing
Y215A	1.37	destabilizing
M216A	0.86	destabilizing
A217A	-0.02
T218A	0.08
S219A	-0.63	stabilizing
W220A	2.73	destabilizing
K221A	-0.78	stabilizing
R222A	0.67	destabilizing
I223A	1.14	destabilizing
G224A	-0.29
E225A	0.31
S226A	-0.19
W227A	1.97	destabilizing
Y228A	2.02	destabilizing
Y229A	2.12	destabilizing
F230A	3.08	destabilizing
N231A	-0.31
R232A	0.16
D233A	-0.04
G234A	-0.28
S235A	-0.17
M236A	0.79	destabilizing
V237A	1.02	destabilizing
T238A	-0.03
G239A	-0.3
W240A	3.5	destabilizing
I241A	1.35	destabilizing
K242A	-0.1
Y243A	1.27	destabilizing
Y244A	0.41
D245A	-0.23
N246A	-0.32
W247A	2.03	destabilizing
Y248A	1.47	destabilizing
Y249A	2.11	destabilizing
C250A	1.07	destabilizing
D251A	-0.43
A252A	-0.02
T253A	0.06
N254A	-0.09
G255A	-0.26
D256A	-0.72	stabilizing
M257A	0.19
K258A	-0.49
S259A	-0.67	stabilizing
N260A	-0.45
A261A	0
F262A	2.04	destabilizing
I263A	1.09	destabilizing
R264A	-0.18
Y265A	1.32	destabilizing
N266A	-0.06
D267A	0.06
G268A	-0.44
W269A	1.1	destabilizing
Y270A	1.89	destabilizing
L271A	1.81	destabilizing
L272A	1.57	destabilizing
L273A	0.85	destabilizing
P274A	0.14
D275A	0
G276A	-0.27
R277A	0.12
L278A	1.69	destabilizing
A279A	0
D280A	-0.68	stabilizing
K281A	0.12
P282A	-0.09
Q283A	-0.54	stabilizing
F284A	1.34	destabilizing
T285A	-0.15
V286A	0.4
E287A	-0.42
P288A	0.05
D289A	-0.88	stabilizing
G290A	-0.39
L291A	0.85	destabilizing
I292A	1.44	destabilizing
T293A	-0.13
A294A	-0.02
K295A	-0.19
V296A	0.28
