# Supplementary material for: Physicochemical and Proteolytic Barriers Limiting Activity of Cpl-1 and Pal Endolysins in Human Circulation
Source: Curr Issues Mol Biol. 2026 Feb 21;48(2):231. doi: 10.3390/cimb48020231 (PMC12938970; doi:10.3390/cimb48020231)
Supplement: Supplementary file 1 [file cimb-48-00231-s001.zip › SuppMaterials.v2/Supplementary Table S5.xlsx]

## Sheet: Sheet1
protein	pH	normalized lytic activity		p-value (to PBS)
		mean [%]	SD
Cpl-1	6.5		2.34003	0.0276095
	7		1.97427	0.171528
	PBS		1.49548	0.927077
	7.4		2.90822	0.834855
	7.5		5.55475	0.540007
	8		10.9387	0.678331
	8.5		2.91502	0.10367
Pal	6.5		3.92287	0.0214672
	7		2.27246	0.185508
	PBS		3.26905	1
	7.4		5.19808	0.229035
	7.5		1.64384	0.108768
	8		3.96569	0.657569
	8.5		4.60072	0.104404
